# Supplementary material for: Glucosylsphingosine (Lyso-Gb1) Dynamics in Untreated States in Gaucher Disease
Source: Int J Mol Sci. 2026 Apr 22;27(9):3726. doi: 10.3390/ijms27093726 (PMC13163878; doi:10.3390/ijms27093726)
Supplement: Supplementary file 1 [file ijms-27-03726-s001.zip]

Archive with 5 entries (5 files):
- Figure S1A.png
- Figure S1B.png
- Figure S1C.png
- Figure S2.png
- Supplementary Figure legends.pdf
